# Supplementary material for: Nutritional Influences on the Brain in ADHD: Evidence from Neuroimaging Studies
Source: Neurol Int. 2026 May 29;18(6):107. doi: 10.3390/neurolint18060107 (PMC13305429; doi:10.3390/neurolint18060107)
Supplement: Supplementary file 1 [file neurolint-18-00107-s001.zip]

Archive with 1 entries (1 files):
- neurolint-4240665-supplementary.pdf
